# Supplementary material for: Citric Acid-Treated PEDOT:PSS with Optimized Interfacial Energetics for Phosphorescent OLEDs Achieving over 20% EQE and Extended Lifetime
Source: Polymers (Basel). 2026 Apr 30;18(9):1104. doi: 10.3390/polym18091104 (PMC13165924; doi:10.3390/polym18091104)
Supplement: Supplementary file 1 [file polymers-18-01104-s001.zip]

Archive with 1 entries (1 files):
- polymers-4270721-supplementary.pdf
